# Supplementary material for: On the Nature of the Interactions That Govern COV-2 Mutants Escape from Neutralizing Antibodies
Source: Molecules. 2024 Nov 4;29(21):5206. doi: 10.3390/molecules29215206 (PMC11547327; doi:10.3390/molecules29215206)
Supplement: Supplementary file 1 [file molecules-29-05206-s001.zip]

Archive with 1 entries (1 files):
- molecules-3247178-supplementary.pdf
